# Supplementary material for: Enamel matrix derivative in the treatment of tooth replantation: from a biological basis to clinical application
Source: Ann Med. 2024 Nov 9;56(1):2424452. doi: 10.1080/07853890.2024.2424452 (PMC11552275; doi:10.1080/07853890.2024.2424452)
Supplement: Supplemental Material [file IANN_A_2424452_SM8825.zip]

Archive with 4 entries (3 files):
- Suppl_Data/
- Suppl_Data/Additional file 1.doc
- Suppl_Data/Additional file 2.docx
- Suppl_Data/Additional file 3.docx
